# Supplementary material for: High‐Speed Interferometric Scattering Tracking Microscopy of Compartmentalized Lipid Diffusion in Living Cells
Source: Chemphyschem. 2025 Sep 28;26(21):e202400407. doi: 10.1002/cphc.202400407 (PMC12597221; doi:10.1002/cphc.202400407)
Supplement: Supplementary file 1 — Supplementary Material [file CPHC-26-e202400407-s001.zip]

Archive with 3 entries (3 files):
- Supporting Information.pdf
- Reinaetal_Supplementary-Video1.avi
- Reinaetal_Supplementary-Video2.avi
